# Supplementary material for: A thin layer angiogenesis assay: a modified basement matrix assay for assessment of endothelial cell differentiation
Source: BMC Cell Biol. 2014 Dec 5;15:41. doi: 10.1186/s12860-014-0041-5 (PMC4263020; doi:10.1186/s12860-014-0041-5)
Supplement: Additional file 2: Movie S1. — Live monitoring of HUVEC dynamics when plated on Geltrex basement matrix – TLA versus standard assay. HUVEC dynamics over 16 h when plated on Geltrex basement matrix in either the TLA assay (2 μl/well; A) or standard tube-formation assay (50 μl/well; B) in 96-well plates stimulated to undergo tubulogenesis with 25 ng/ml VEGF. Images were acquired using the Leica SP5 confocal microscope (x10 objective). [file 12860_2014_41_MOESM2_ESM.zip]

Archive with 2 entries (2 files):
- 3390275813732672_add4.mov
- 3390275813732672_add5.mov
