# Supplementary material for: A thin layer angiogenesis assay: a modified basement matrix assay for assessment of endothelial cell differentiation
Source: BMC Cell Biol. 2014 Dec 5;15:41. doi: 10.1186/s12860-014-0041-5 (PMC4263020; doi:10.1186/s12860-014-0041-5)
Supplement: Additional file 4: Movie S3. — 3D imaging movie of mitochondria in HUVEC tube-like structures from the TLA assay. 3D reconstruction of tubes with visible mitochondria (green) formed by HUVEC induced to undergo tubulogenesis by VEGF (25 ng/ml; 16 h). [file 12860_2014_41_MOESM4_ESM.zip]

Archive with 1 entries (1 files):
- 12860_2014_41_MOESM4_ESM.mov
